# Supplementary material for: Introducing the UK Crop Microbiome Cryobank data resource, AgMicrobiomeBase, with case studies and methods on metabarcoding analyses
Source: Environ Microbiome. 2025 Aug 21;20:108. doi: 10.1186/s40793-025-00768-5 (PMC12372229; doi:10.1186/s40793-025-00768-5)
Supplement: Supplementary file 1 — Supplementary Material 1 [file 40793_2025_768_MOESM1_ESM.xlsx]

## Sheet: 16S-meta-table
Table S1	A summary of the raw, trimmed and merged read counts for the complete dataset 16S metabarcoding for fava bean, oil seed rape, spring barley, spring oats, spring wheat and sugar beet (data sheet 1) and ITS metabarcoding for spring wheat only (data sheet 2).
Column1	Column2	Column3	Column4	Column6	Column7	Column8	Column9	Column10	Column11	Column12
sample-id	type	soil	location	original_reads	input	filtered	denoised	merged	non-chimeric	asv
CO.CL.BO.1	Bulksoil	CL	BO	39063	39063	31838	29646	24193	22723	22522
CO.CL.BO.2	Bulksoil	CL	BO	50030	50030	41610	38918	32166	30334	30080
CO.CL.BO.3	Bulksoil	CL	BO	35769	35769	29634	26434	19263	17290	16992
CO.CL.BO.4	Bulksoil	CL	BO	141041	141041	115120	105931	82144	72736	71821
CO.CL.BO.5	Bulksoil	CL	BO	186509	186509	156411	145427	116487	103493	102193
CO.CL.YO.1	Bulksoil	CL	YO	94744	94744	80041	73988	60082	53420	39288
CO.CL.YO.2	Bulksoil	CL	YO	99056	99056	81726	73759	54853	48753	47863
CO.CL.YO.3	Bulksoil	CL	YO	85068	85068	71337	64993	50455	45253	44495
CO.CL.YO.4	Bulksoil	CL	YO	81802	81802	69818	63356	48500	43267	42537
CO.CL.YO.5.RE	Bulksoil	CL	YO	45650	45650	38605	34755	26278	23820	23430
CO.CY.BU.1	Bulksoil	CY	BU	51392	51392	44449	40572	31766	27012	26598
CO.CY.BU.2	Bulksoil	CY	BU	33892	33892	27854	25727	20155	18225	18079
CO.CY.BU.3	Bulksoil	CY	BU	77574	77574	64864	60617	48974	42388	41934
CO.CY.BU.4	Bulksoil	CY	BU	70765	70765	58981	55263	46302	42066	41645
CO.CY.BU.5	Bulksoil	CY	BU	121411	121411	100820	92733	71005	59510	58871
CO.CY.YO.1	Bulksoil	CY	YO	93313	93313	79978	73586	58911	54050	53497
CO.CY.YO.2	Bulksoil	CY	YO	114273	114273	95705	88424	70868	64789	64057
CO.CY.YO.3	Bulksoil	CY	YO	51135	51135	43377	39427	30455	28030	27683
CO.CY.YO.4	Bulksoil	CY	YO	96211	96211	79386	71754	53081	47637	46962
CO.CY.YO.5.RE2	Bulksoil	CY	YO	182633	156955	67410	63311	49978	47455	47214
CO.SC.HE.1	Bulksoil	SC	HE	76420	76420	63198	58511	46744	37674	37205
CO.SC.HE.2	Bulksoil	SC	HE	68355	68355	57809	53522	42062	33733	33178
CO.SC.HE.3	Bulksoil	SC	HE	93729	93729	80706	75888	63916	53270	52625
CO.SC.HE.4	Bulksoil	SC	HE	63503	63503	52778	48931	38672	31517	31057
CO.SC.HE.5	Bulksoil	SC	HE	58965	58965	50433	47447	39835	33287	32825
CO.SC.SH.1	Bulksoil	SC	SH	62871	62871	52335	47973	37296	33653	33220
CO.SC.SH.2	Bulksoil	SC	SH	42725	42725	35503	32004	24587	22380	22055
CO.SC.SH.3	Bulksoil	SC	SH	94555	94555	78478	69707	48534	39607	38588
CO.SC.SH.4	Bulksoil	SC	SH	119820	119820	97263	87201	60731	48433	47413
CO.SC.SH.5	Bulksoil	SC	SH	62480	62480	53325	47354	34264	29714	29017
CO.SL.AN.1	Bulksoil	SL	AN	67008	67008	56082	50801	37741	33817	32984
CO.SL.AN.2	Bulksoil	SL	AN	63043	63043	54047	48956	36864	32570	31929
CO.SL.AN.3	Bulksoil	SL	AN	72936	72936	61143	55517	43024	38600	37905
CO.SL.AN.4	Bulksoil	SL	AN	53033	53033	45472	41491	32007	28885	28419
CO.SL.AN.5	Bulksoil	SL	AN	59883	59883	49275	44758	34181	30782	30239
CO.SL.BE.1	Bulksoil	SL	BE	63221	63221	51518	46216	33841	30713	30167
CO.SL.BE.2	Bulksoil	SL	BE	76898	76898	63114	58254	45567	41708	41170
CO.SL.BE.3	Bulksoil	SL	BE	59046	59046	48674	44269	33322	30174	29633
CO.SL.BE.4	Bulksoil	SL	BE	57137	57137	47859	43424	32715	29554	29034
CO.SL.BE.5	Bulksoil	SL	BE	18073	18073	15309	13590	9633	8789	8566
CO.SL.SH.1	Bulksoil	SL	SH	86530	86530	72346	65066	47847	39826	38965
CO.SL.SH.2	Bulksoil	SL	SH	116914	116914	98987	89423	66214	55767	54645
CO.SL.SH.3	Bulksoil	SL	SH	50071	50071	41144	36277	25048	21500	21066
CO.SL.SH.4	Bulksoil	SL	SH	80136	80136	66069	60830	46792	41159	40486
CO.SL.SH.5	Bulksoil	SL	SH	41371	41371	32363	28922	19990	17911	17658
FB.CL.BO.1	FavaBeans	CL	BO	93367	93367	69753	65110	50061	46350	45914
FB.CL.BO.2	FavaBeans	CL	BO	135730	135730	103412	97644	77465	72734	72140
FB.CL.BO.3	FavaBeans	CL	BO	196860	196860	151654	146437	125820	120580	119825
FB.CL.BO.4	FavaBeans	CL	BO	270166	270166	203082	194441	162497	153601	152562
FB.CL.BO.5	FavaBeans	CL	BO	65345	65345	50194	46470	36063	33695	33440
FB.CL.YO.1	FavaBeans	CL	YO	133067	133067	101774	97536	83963	80421	79747
FB.CL.YO.2	FavaBeans	CL	YO	165227	165227	126312	120916	104276	99917	99117
FB.CL.YO.3	FavaBeans	CL	YO	105767	105767	80266	76270	64039	60970	60433
FB.CL.YO.4	FavaBeans	CL	YO	93744	93744	72626	69030	57614	55054	54537
FB.CL.YO.5	FavaBeans	CL	YO	53512	53512	39438	36902	29818	28171	27965
FB.CY.BU.1	FavaBeans	CY	BU	75158	75158	57062	54490	47085	44801	44435
FB.CY.BU.2	FavaBeans	CY	BU	57708	57708	43045	41065	35148	33323	33204
FB.CY.BU.3	FavaBeans	CY	BU	90321	90321	66656	63805	55014	52353	52039
FB.CY.BU.4	FavaBeans	CY	BU	90841	90841	69022	66155	57106	54506	54272
FB.CY.BU.5	FavaBeans	CY	BU	65915	65915	49572	48492	43251	41802	41671
FB.CY.YO.1	FavaBeans	CY	YO	100053	100053	70119	66275	52507	49654	49397
FB.CY.YO.2	FavaBeans	CY	YO	80569	80569	60449	57051	46915	44889	44685
FB.CY.YO.3	FavaBeans	CY	YO	105435	105435	78396	74627	62442	59968	59650
FB.CY.YO.4	FavaBeans	CY	YO	61643	61643	46417	43784	36263	34630	34483
FB.SC.HE.1	FavaBeans	SC	HE	147311	147311	108281	104484	89331	83012	82135
FB.SC.HE.2	FavaBeans	SC	HE	49756	49756	38041	36087	29925	28237	28109
FB.SC.HE.3	FavaBeans	SC	HE	173037	173037	125231	122102	108242	102683	101958
FB.SC.HE.4	FavaBeans	SC	HE	119771	119771	90547	86840	72924	68649	68090
FB.SC.HE.5	FavaBeans	SC	HE	124185	124185	91662	89261	77876	74554	73982
FB.SC.SH.1	FavaBeans	SC	SH	211646	211646	159276	153114	130654	124604	123582
FB.SC.SH.2	FavaBeans	SC	SH	309097	309097	237430	229566	200774	191500	190224
FB.SC.SH.3	FavaBeans	SC	SH	52687	52687	30650	28490	21413	19256	19151
FB.SC.SH.4	FavaBeans	SC	SH	144227	144227	109048	104949	90131	86191	85473
FB.SC.SH.5.RE	FavaBeans	SC	SH	8991	8991	7506	6563	4734	4204	4132
FB.SL.AN.1	FavaBeans	SL	AN	78072	78072	56872	53859	43005	40653	40239
FB.SL.AN.2	FavaBeans	SL	AN	114302	114302	86701	81616	64642	60692	60093
FB.SL.AN.3.RE	FavaBeans	SL	AN	35180	35180	29677	26367	18411	16597	16297
FB.SL.AN.4	FavaBeans	SL	AN	285550	285550	207762	202138	177469	171599	170175
FB.SL.AN.5	FavaBeans	SL	AN	138884	138884	99098	94537	77900	73909	73009
FB.SL.FB.1	FavaBeans	SL	BE	85183	85183	60003	56590	44209	41282	40979
FB.SL.FB.2	FavaBeans	SL	BE	78372	78372	58075	53412	38277	35066	34734
FB.SL.FB.3	FavaBeans	SL	BE	77390	77390	58859	54935	42725	39904	39701
FB.SL.FB.4	FavaBeans	SL	BE	18454	18454	14159	12671	8397	7490	7429
FB.SL.FB.5	FavaBeans	SL	BE	52897	52897	39286	36814	28882	26934	26682
FB.SL.SH.1	FavaBeans	SL	SH	56661	56661	42099	39499	31693	29955	29718
FB.SL.SH.2	FavaBeans	SL	SH	102023	102023	76758	73286	62083	59071	58514
FB.SL.SH.3	FavaBeans	SL	SH	47768	47768	35412	33299	27017	25425	25190
FB.SL.SH.4	FavaBeans	SL	SH	167889	167889	126988	119459	93893	85498	84620
FB.SL.SH.5	FavaBeans	SL	SH	38721	38721	29771	27499	21459	20025	19847
OR.CL.BO.1	OilseedRape	CL	BO	56705	56705	48359	43673	32253	29288	28935
OR.CL.BO.2	OilseedRape	CL	BO	49683	49683	42831	39250	31061	28898	28525
OR.CL.BO.3	OilseedRape	CL	BO	59520	59520	51488	47549	37748	35120	34779
OR.CL.BO.4	OilseedRape	CL	BO	48038	48038	40651	37511	29820	27753	27522
OR.CL.BO.5	OilseedRape	CL	BO	83032	83032	71797	66760	52943	48889	48390
OR.CL.YO.1	OilseedRape	CL	YO	76480	76480	65885	61695	52161	49533	49004
OR.CL.YO.2	OilseedRape	CL	YO	82662	82662	70223	66429	56888	54139	53515
OR.CL.YO.3	OilseedRape	CL	YO	112201	112201	96941	91929	80338	76387	75358
OR.CL.YO.4	OilseedRape	CL	YO	57894	57894	49021	45698	37652	35769	35108
OR.CY.BU.1	OilseedRape	CY	BU	38499	38499	33122	31042	26502	24889	24643
OR.CY.BU.2	OilseedRape	CY	BU	70270	70270	59459	56502	48913	45962	45605
OR.CY.BU.3	OilseedRape	CY	BU	59384	59384	49980	46373	37656	33807	33017
OR.CY.BU.4	OilseedRape	CY	BU	63897	63897	54459	51196	42987	39659	39341
OR.CY.BU.5	OilseedRape	CY	BU	62570	62570	53501	50722	44206	41789	41386
OR.CY.YO.1	OilseedRape	CY	YO	43860	43860	36502	33113	25602	24109	23850
OR.CY.YO.2	OilseedRape	CY	YO	55272	55272	47440	43227	33908	31537	31183
OR.CY.YO.3	OilseedRape	CY	YO	34748	34748	29507	26895	21195	20063	19824
OR.CY.YO.4	OilseedRape	CY	YO	98270	98270	83857	78946	67187	63229	62785
OR.CY.YO.5	OilseedRape	CY	YO	85739	85739	73974	69165	57601	54398	53950
OR.SC.HE.1	OilseedRape	SC	HE	56004	56004	47515	44556	36624	32960	32762
OR.SC.HE.2	OilseedRape	SC	HE	63977	63977	54797	51792	43420	39087	38745
OR.SC.HE.3	OilseedRape	SC	HE	86276	86276	72766	71142	65439	62896	62543
OR.SC.HE.4	OilseedRape	SC	HE	48350	48350	41225	39131	33219	30503	30287
OR.SC.HE.5	OilseedRape	SC	HE	38756	38756	32944	31071	25529	23736	23473
OR.SC.SH.1	OilseedRape	SC	SH	77566	77566	66135	62136	52890	49788	49322
OR.SC.SH.2	OilseedRape	SC	SH	33592	33592	28917	26499	21035	19607	19386
OR.SC.SH.3	OilseedRape	SC	SH	34177	34177	26972	24572	19111	17613	17452
OR.SC.SH.4	OilseedRape	SC	SH	9218	9218	7838	6798	5007	4608	4547
OR.SC.SH.5	OilseedRape	SC	SH	35872	35872	12607	11225	7903	7112	7069
OR.SL.AN.1	OilseedRape	SL	AN	30213	30213	25025	22649	17836	16569	16271
OR.SL.AN.2	OilseedRape	SL	AN	31100	31100	26260	24088	19253	17886	17616
OR.SL.AN.3	OilseedRape	SL	AN	41561	41561	34514	32015	25914	24382	23877
OR.SL.AN.4	OilseedRape	SL	AN	54932	54932	46013	42855	35043	32777	32300
OR.SL.AN.5	OilseedRape	SL	AN	90937	90937	75125	70267	57633	54076	53013
OR.SL.BE.1	OilseedRape	SL	BE	48587	48587	40693	36794	27549	25410	25105
OR.SL.BE.2	OilseedRape	SL	BE	53223	53223	45387	42224	33542	31525	31213
OR.SL.BE.3	OilseedRape	SL	BE	53518	53518	45906	41993	32664	30371	30030
OR.SL.BE.4	OilseedRape	SL	BE	34047	34047	29609	27527	22833	21624	21372
OR.SL.SH.1.RE	OilseedRape	SL	SH	145429	122701	51478	48175	36163	34067	33610
OR.SL.SH.2.RE	OilseedRape	SL	SH	259091	222683	102565	98245	81730	78057	76883
OR.SL.SH.3	OilseedRape	SL	SH	87258	87258	73699	69909	59146	55853	55135
OR.SL.SH.4	OilseedRape	SL	SH	63815	63815	54655	49806	38808	35224	34675
OR.SL.SH.5	OilseedRape	SL	SH	45338	45338	38934	35762	28017	25900	25551
SB.CL.BO.1	SpringBarley	CL	BO	72820	72820	63714	59306	49082	46394	45986
SB.CL.BO.2	SpringBarley	CL	BO	54971	54971	46103	42433	34056	31861	31547
SB.CL.BO.3	SpringBarley	CL	BO	71079	71079	61209	56579	45076	41679	41275
SB.CL.BO.4	SpringBarley	CL	BO	39863	39863	34161	31088	24672	22842	22581
SB.CL.BO.5	SpringBarley	CL	BO	108050	108050	91479	86596	74962	71055	70493
SB.CL.YO.1	SpringBarley	CL	YO	83682	83682	72111	67105	56532	53249	52729
SB.CL.YO.2	SpringBarley	CL	YO	39930	39930	34283	31076	24250	22657	22435
SB.CL.YO.3	SpringBarley	CL	YO	90523	90523	77283	71026	55919	51286	50755
SB.CL.YO.4	SpringBarley	CL	YO	70295	70295	61103	55890	44581	41316	40864
SB.CY.BU.1	SpringBarley	CY	BU	102779	102779	91293	86737	75033	69406	68869
SB.CY.BU.2	SpringBarley	CY	BU	90573	90573	78802	74669	64021	58968	58553
SB.CY.BU.3	SpringBarley	CY	BU	87075	87075	77418	73301	62751	58066	57711
SB.CY.BU.4	SpringBarley	CY	BU	70400	70400	60302	57110	49048	46365	46149
SB.CY.BU.5	SpringBarley	CY	BU	74882	74882	65347	62290	55034	51787	51501
SB.CY.YO.1	SpringBarley	CY	YO	94922	94922	82935	78242	67139	64017	63594
SB.CY.YO.2	SpringBarley	CY	YO	90170	90170	79600	74008	61373	57573	57085
SB.CY.YO.3	SpringBarley	CY	YO	97512	97512	84697	79496	68076	64495	64039
SB.CY.YO.4	SpringBarley	CY	YO	74600	74600	65600	61010	50312	47254	46958
SB.CY.YO.5	SpringBarley	CY	YO	62852	62852	53554	49805	41210	39201	39009
SB.SC.HE.1	SpringBarley	SC	HE	40243	40243	34454	32259	26817	24367	24097
SB.SC.HE.2	SpringBarley	SC	HE	26359	26359	21260	19708	15397	14354	14239
SB.SC.HE.3	SpringBarley	SC	HE	96166	96166	82867	78140	65445	60263	59661
SB.SC.HE.4	SpringBarley	SC	HE	70538	70538	61382	57841	49384	44338	43863
SB.SC.HE.5	SpringBarley	SC	HE	62225	62225	54995	51690	43636	39404	38837
SB.SC.SH.1	SpringBarley	SC	SH	73610	73610	64663	60939	52480	49370	48996
SB.SC.SH.2	SpringBarley	SC	SH	89330	89330	76105	71465	60167	56410	55948
SB.SC.SH.3	SpringBarley	SC	SH	60796	60796	52410	48933	40721	38214	37855
SB.SC.SH.4	SpringBarley	SC	SH	36428	36428	31280	28515	22305	20615	20389
SB.SC.SH.5	SpringBarley	SC	SH	60600	60600	51951	48192	38712	35831	35418
SB.SL.AN.1	SpringBarley	SL	AN	36692	36692	31516	28764	22939	21574	21189
SB.SL.AN.2	SpringBarley	SL	AN	106458	106458	90834	86463	75582	72811	72047
SB.SL.AN.3	SpringBarley	SL	AN	85532	85532	73781	68709	57040	53375	52629
SB.SL.AN.4	SpringBarley	SL	AN	103626	103626	91356	85799	72148	67519	66697
SB.SL.AN.5	SpringBarley	SL	AN	81085	81085	70224	65532	54304	50883	50232
SB.SL.BE.1	SpringBarley	SL	BE	85038	85038	72926	68402	57557	54322	53922
SB.SL.BE.2	SpringBarley	SL	BE	67201	67201	58968	54238	42425	38903	38455
SB.SL.BE.3.RE	SpringBarley	SL	BE	50119	50119	42076	38722	30425	28378	28070
SB.SL.BE.4	SpringBarley	SL	BE	33053	33053	28186	25320	18384	16828	16586
SB.SL.BE.5	SpringBarley	SL	BE	42906	42906	36667	33792	26881	25093	24812
SB.SL.SH.1	SpringBarley	SL	SH	36575	36575	30829	28066	21952	20495	20287
SB.SL.SH.2	SpringBarley	SL	SH	45020	45020	39659	36066	28519	26563	26280
SB.SL.SH.3	SpringBarley	SL	SH	53349	53349	46382	42383	33696	31016	30633
SB.SL.SH.4	SpringBarley	SL	SH	37119	37119	32674	29838	24103	22600	22359
SB.SL.SH.5	SpringBarley	SL	SH	35506	35506	30243	27679	21820	20399	20179
SO.CL.BO.1	Spring Oats	CL	BO	43613	43613	33765	31505	24127	22560	22422
SO.CL.BO.2	Spring Oats	CL	BO	43010	43010	30893	28802	22435	20880	20767
SO.CL.BO.3	Spring Oats	CL	BO	17333	17333	12793	11556	8157	7355	7342
SO.CL.BO.4	Spring Oats	CL	BO	10303	10303	7543	6600	4283	3840	3804
SO.CL.BO.5	Spring Oats	CL	BO	80163	80163	57914	54271	42290	39367	39029
SO.CL.YO.1	Spring Oats	CL	YO	37947	37947	28484	26119	20085	18715	18546
SO.CL.YO.2	Spring Oats	CL	YO	15073	15073	11028	9754	6871	6088	6035
SO.CL.YO.3	Spring Oats	CL	YO	22646	22646	16692	14840	10450	9441	9397
SO.CL.YO.4	Spring Oats	CL	YO	42324	42324	32484	29602	21233	19486	19326
SO.CL.YO.5	Spring Oats	CL	YO	49417	49417	38066	35077	26384	24455	24285
SO.CY.BU.1	Spring Oats	CY	BU	22415	22415	17220	15790	11985	11066	11001
SO.CY.BU.2	Spring Oats	CY	BU	25494	25494	20436	18945	14854	13736	13659
SO.CY.BU.3	Spring Oats	CY	BU	10321	10321	7582	6765	4798	4314	4290
SO.CY.BU.4	Spring Oats	CY	BU	50011	50011	38219	36134	29399	27382	27311
SO.CY.BU.5	Spring Oats	CY	BU	23383	23383	17477	15717	10991	9678	9578
SO.CY.YO.1	Spring Oats	CY	YO	23813	23813	18361	16471	11862	11003	10922
SO.CY.YO.2	Spring Oats	CY	YO	51387	51387	39806	37111	29226	27636	27563
SO.CY.YO.3	Spring Oats	CY	YO	12163	12163	9108	8005	5480	4854	4836
SO.CY.YO.4	Spring Oats	CY	YO	112431	112431	88119	83703	69101	66273	66049
SO.CY.YO.5	Spring Oats	CY	YO	48320	48320	36027	33405	26137	24770	24652
SO.SC.HE.1	Spring Oats	SC	HE	15634	15634	10344	9516	7099	6470	6446
SO.SC.HE.2	Spring Oats	SC	HE	43057	43057	32004	29994	23707	21878	21654
SO.SC.HE.3	Spring Oats	SC	HE	17947	17947	13426	12420	9196	8357	8330
SO.SC.HE.4	Spring Oats	SC	HE	43809	43809	33638	31746	25012	22864	22773
SO.SC.HE.5	Spring Oats	SC	HE	28538	28538	21099	19577	14396	12930	12814
SO.SC.SH.1	Spring Oats	SC	SH	13276	13276	9747	8561	5828	5313	5273
SO.SC.SH.2	Spring Oats	SC	SH	31556	31556	23469	21800	16992	15700	15576
SO.SC.SH.3	Spring Oats	SC	SH	32256	32256	23599	22081	17206	16070	15964
SO.SC.SH.4	Spring Oats	SC	SH	90270	90270	66805	62992	49695	46396	46107
SO.SC.SH.5	Spring Oats	SC	SH	37679	37679	25978	23943	17622	16147	16081
SO.SL.AN.1	Spring Oats	SL	AN	64850	64850	47812	44984	35774	33506	33210
SO.SL.AN.2	Spring Oats	SL	AN	43654	43654	32364	29902	22851	21229	21044
SO.SL.AN.3	Spring Oats	SL	AN	36641	36641	28403	26341	20632	19088	18951
SO.SL.AN.4.RE	Spring Oats	SL	AN	677595	677595	577672	570866	540241	526346	522401
SO.SL.AN.5	Spring Oats	SL	AN	40896	40896	31860	29818	23354	21658	21441
SO.SL.BE.1	Spring Oats	SL	BE	37010	37010	28402	25857	17954	16369	16211
SO.SL.BE.2.RE	Spring Oats	SL	BE	49147	49147	42279	37974	27726	25241	24863
SO.SL.BE.3	Spring Oats	SL	BE	62075	62075	45219	41503	29217	26956	26699
SO.SL.BE.4	Spring Oats	SL	BE	64908	64908	46975	43723	32222	29672	29432
SO.SL.BE.5	Spring Oats	SL	BE	56742	56742	47839	43899	33495	29731	29347
SO.SL.SH.1	Spring Oats	SL	SH	52033	52033	40286	37277	28770	26583	26309
SO.SL.SH.2	Spring Oats	SL	SH	100585	100585	75804	71759	58768	55243	54734
SO.SL.SH.3	Spring Oats	SL	SH	30029	30029	23208	21368	16432	15274	15111
SO.SL.SH.4.RE	Spring Oats	SL	SH	37936	37936	32776	29503	22348	20349	20073
SO.SL.SH.5	Spring Oats	SL	SH	204157	204157	148898	143882	124065	117449	116504
SU.CL.BO.1	Sugarbeet	CL	BO	56815	56815	47071	42172	30894	27534	27019
SU.CL.BO.2	Sugarbeet	CL	BO	58039	58039	48457	43191	31058	27199	26609
SU.CL.BO.3	Sugarbeet	CL	BO	60191	60191	51511	45977	32594	28486	27857
SU.CL.BO.4	Sugarbeet	CL	BO	98791	98791	81927	74774	56820	50739	50018
SU.CL.BO.5	Sugarbeet	CL	BO	92312	92312	78242	70871	52647	45865	45053
SU.CL.YO.1	Sugarbeet	CL	YO	29273	29273	25121	22789	17908	16779	16585
SU.CL.YO.2	Sugarbeet	CL	YO	367612	367612	307675	292477	251290	230170	227864
SU.CL.YO.3	Sugarbeet	CL	YO	141569	141569	120802	110355	85431	75370	73901
SU.CL.YO.4	Sugarbeet	CL	YO	87052	87052	72012	67193	55407	51793	51242
SU.CL.YO.5	Sugarbeet	CL	YO	49936	49936	41592	38239	31430	29361	28958
SU.CY.BU.1	Sugarbeet	CY	BU	90746	90746	76107	73472	66366	64154	63688
SU.CY.BU.2	Sugarbeet	CY	BU	103841	103841	86922	83703	75883	72614	72171
SU.CY.BU.3	Sugarbeet	CY	BU	53313	53313	44990	41499	33721	29354	29001
SU.CY.BU.4	Sugarbeet	CY	BU	161406	161406	138475	129181	105420	88795	88060
SU.CY.BU.5	Sugarbeet	CY	BU	36067	36067	29998	28226	24141	22671	22545
SU.CY.YO.1	Sugarbeet	CY	YO	61143	61143	49405	44318	32313	29400	29011
SU.CY.YO.2	Sugarbeet	CY	YO	73205	73205	61189	55161	41079	36731	36133
SU.CY.YO.3	Sugarbeet	CY	YO	99961	99961	83122	76031	59364	54365	53694
SU.CY.YO.4	Sugarbeet	CY	YO	95191	95191	79443	71694	53376	47738	46932
SU.CY.YO.5.RE	Sugarbeet	CY	YO	36171	36171	30028	25958	17611	15825	15492
SU.SC.HE.1	Sugarbeet	SC	HE	286779	286779	243120	235658	213410	194935	193309
SU.SC.HE.2	Sugarbeet	SC	HE	321336	321336	268857	259212	228888	200617	199014
SU.SC.HE.3	Sugarbeet	SC	HE	175793	175793	147215	142012	126595	117273	116187
SU.SC.HE.4	Sugarbeet	SC	HE	235489	235489	196386	189715	168507	154074	152846
SU.SC.HE.5	Sugarbeet	SC	HE	171726	171726	140096	135352	121111	111673	111061
SU.SC.SH.1	Sugarbeet	SC	SH	51371	51371	43392	38664	28307	24760	24117
SU.SC.SH.2	Sugarbeet	SC	SH	41481	41481	31393	27359	18224	15765	15546
SU.SC.SH.3	Sugarbeet	SC	SH	48000	48000	40322	36490	27853	24935	24518
SU.SC.SH.4.RE	Sugarbeet	SC	SH	48020	48020	40702	37010	28439	25802	25479
SU.SC.SH.5	Sugarbeet	SC	SH	50980	50980	42130	38032	28421	25060	24620
SU.SL.AN.1	Sugarbeet	SL	AN	65596	65596	55776	51678	41934	38544	38027
SU.SL.AN.2	Sugarbeet	SL	AN	68823	68823	56717	50422	36543	32208	31236
SU.SL.AN.3	Sugarbeet	SL	AN	71089	71089	59357	54928	45158	41883	41215
SU.SL.AN.4	Sugarbeet	SL	AN	80637	80637	66201	63101	55420	53455	52659
SU.SL.AN.5	Sugarbeet	SL	AN	93794	93794	78776	74213	63020	59307	58502
SU.SL.BE.1	Sugarbeet	SL	BE	69884	69884	58511	54282	44118	41286	40836
SU.SL.BE.2	Sugarbeet	SL	BE	43212	43212	36508	33388	26220	24217	23848
SU.SL.BE.3	Sugarbeet	SL	BE	34412	34412	29434	26641	20278	18671	18308
SU.SL.BE.4	Sugarbeet	SL	BE	36424	36424	30470	28021	22393	20878	20519
SU.SL.BE.5	Sugarbeet	SL	BE	41848	41848	35750	32821	26210	24403	24074
SU.SL.SH.1	Sugarbeet	SL	SH	77088	77088	64771	57977	42251	36354	35514
SU.SL.SH.2	Sugarbeet	SL	SH	93812	93812	77855	73849	64403	61595	61021
SU.SL.SH.3	Sugarbeet	SL	SH	199040	199040	165744	156224	128853	113524	112169
SU.SL.SH.4	Sugarbeet	SL	SH	118817	118817	100274	93862	78015	71923	71028
SU.SL.SH.5	Sugarbeet	SL	SH	81557	81557	68736	64390	53978	50343	49596
WH.CL.BO.1	SpringWheat	CL	BO	60710	60710	52226	47852	38903	36485	35979
WH.CL.BO.2	SpringWheat	CL	BO	53227	53227	46338	42490	34093	31606	31244
WH.CL.BO.3	SpringWheat	CL	BO	52597	52597	46087	43163	36446	34537	34200
WH.CL.BO.4	SpringWheat	CL	BO	54753	54753	47344	44308	37161	35167	34879
WH.CL.BO.5	SpringWheat	CL	BO	51052	51052	44817	41183	33556	31590	31231
WH.CL.YO.1	SpringWheat	CL	YO	78038	78038	68441	63031	51336	47673	47052
WH.CL.YO.2	SpringWheat	CL	YO	63082	63082	54703	51357	44203	42433	42030
WH.CL.YO.3	SpringWheat	CL	YO	58894	58894	51801	47481	38438	35762	35317
WH.CL.YO.4	SpringWheat	CL	YO	55032	55032	46788	43008	35034	32959	32582
WH.CL.YO.5	SpringWheat	CL	YO	48437	48437	41746	38309	31840	29946	29522
WH.CY.BU.1	SpringWheat	CY	BU	36136	36136	31258	29227	24974	23549	23405
WH.CY.BU.2	SpringWheat	CY	BU	103456	103456	89672	86528	78560	75893	75412
WH.CY.BU.3	SpringWheat	CY	BU	116893	116893	102587	98699	90340	86811	86394
WH.CY.BU.4	SpringWheat	CY	BU	100250	100250	88561	84890	76855	73554	72918
WH.CY.BU.5	SpringWheat	CY	BU	105878	105878	91907	88710	81066	78497	78234
WH.CY.YO.1	SpringWheat	CY	YO	42041	42041	35117	31961	24743	23332	23134
WH.CY.YO.2	SpringWheat	CY	YO	44556	44556	38510	35455	29036	27513	27312
WH.CY.YO.3	SpringWheat	CY	YO	38517	38517	33325	29979	23862	22503	22332
WH.CY.YO.4	SpringWheat	CY	YO	61645	61645	53421	48880	39631	36777	36277
WH.CY.YO.5	SpringWheat	CY	YO	50102	50102	44005	40059	31876	29987	29668
WH.SC.HE.1	SpringWheat	SC	HE	108803	108803	95568	91395	80326	75123	74440
WH.SC.HE.2	SpringWheat	SC	HE	92386	92386	79385	75330	65459	61274	60713
WH.SC.HE.3	SpringWheat	SC	HE	59692	59692	51704	48665	41227	38398	38015
WH.SC.HE.4	SpringWheat	SC	HE	41917	41917	35888	33417	27507	25678	25371
WH.SC.HE.5	SpringWheat	SC	HE	38425	38425	32440	30196	24849	23250	23060
WH.SC.SH.1	SpringWheat	SC	SH	90989	90989	79293	74314	63387	59486	58925
WH.SC.SH.2	SpringWheat	SC	SH	66671	66671	52939	49627	40860	38462	38164
WH.SC.SH.3	SpringWheat	SC	SH	106030	106030	92037	87461	77274	73853	73303
WH.SC.SH.4.RE	SpringWheat	SC	SH	38866	38866	33394	29796	22115	20412	20083
WH.SC.SH.5	SpringWheat	SC	SH	62167	62167	53153	49688	42620	40569	40211
WH.SL.AN.1	SpringWheat	SL	AN	80235	80235	70457	66103	56209	53234	52716
WH.SL.AN.2	SpringWheat	SL	AN	76813	76813	65643	61226	51118	47833	47365
WH.SL.AN.3	SpringWheat	SL	AN	73929	73929	63618	59870	50463	47826	47248
WH.SL.AN.4	SpringWheat	SL	AN	35887	35887	30615	28267	23136	21819	21566
WH.SL.AN.5	SpringWheat	SL	AN	95025	95025	82203	77193	65868	62221	61467
WH.SL.BE.1	SpringWheat	SL	BE	72124	72124	61850	56268	44199	40680	39783
WH.SL.BE.2	SpringWheat	SL	BE	79207	79207	69039	63642	50636	47076	46163
WH.SL.BE.3	SpringWheat	SL	BE	83429	83429	73775	68045	54725	50813	50272
WH.SL.BE.4	SpringWheat	SL	BE	82816	82816	71385	66375	54323	50806	50113
WH.SL.SH.1	SpringWheat	SL	SH	60440	60440	52398	49172	42306	40583	40091
WH.SL.SH.2	SpringWheat	SL	SH	32949	32949	28314	25870	20943	19869	19661
WH.SL.SH.3	SpringWheat	SL	SH	106507	106507	92551	86893	74900	70394	69631
WH.SL.SH.4	SpringWheat	SL	SH	66076	66076	57596	53407	44215	41534	40987
WH.SL.SH.5	SpringWheat	SL	SH	100310	100310	87315	81990	70005	66211	65595
p.ve.1	Control	N/A	N/A	16481	16481	14319	14305	14245	13773	13773
p.ve.2	Control	N/A	N/A	19762	19762	16216	16164	16115	15416	15416
p.ve.3	Control	N/A	N/A	53310	53310	47643	47512	47292	43603	43599
p.ve.4	Control	N/A	N/A	57826	57826	50992	50937	50796	49683	49683
p.ve.5	Control	N/A	N/A	177129	152300	71649	71597	70202	68161	68158
n.ve.1	Control	N/A	N/A	6	6	0	0	0	0	0
n.ve.2	Control	N/A	N/A	549	549	431	418	300	300	300
n.ve.3	Control	N/A	N/A	414	414	331	197	141	141	141
n.ve.4	Control	N/A	N/A	75	75	13	5	5	5	5
n.ve.5	Control	N/A	N/A	9735	8202	3598	3234	2621	2465	2411
n.ve.ext.1	Control	N/A	N/A	68	68	29	21	18	18	15
n.ve.ext.2	Control	N/A	N/A	19	19	5	1	0	0	0

## Sheet: ITS-meta-table
Table S1. A summary of the raw, trimmed and merged read counts for the ITS metabarcoding for Spring Wheat
Column1	Column2	Column3	Column4	Column6	Column7	Column8	Column9	Column10	Column11	Column12
sample-id	type	soil	location	original_reads	input	filtered	denoised	merged	non-chimeric	asv
SW.CL.BO.1	SpringWheat	CL	BO	95818	94680	67077	65919	58011	48339	34758
SW.CL.BO.2	SpringWheat	CL	BO	70277	69419	49761	48711	40767	35920	24619
SW.CL.BO.3	SpringWheat	CL	BO	101439	100179	69756	68756	59573	50116	33872
SW.CL.BO.5	SpringWheat	CL	BO	77004	76030	52027	51137	42953	37979	27474
SW.CL.YO.1	SpringWheat	CL	YO	92617	91329	67162	66002	55271	49647	24632
SW.CL.YO.3	SpringWheat	CL	YO	52266	51392	37986	37131	29451	26881	12762
SW.CL.YO.4	SpringWheat	CL	YO	76272	75330	56223	54963	43236	39468	18721
SW.CL.YO.5	SpringWheat	CL	YO	75844	74881	55330	54352	44118	40779	17261
SW.CY.BU.2	SpringWheat	CY	BU	88455	87341	62134	61248	47080	39197	34296
SW.CY.BU.3	SpringWheat	CY	BU	85789	84759	60174	59333	47656	40025	32849
SW.CY.BU.4	SpringWheat	CY	BU	120381	118807	73962	73142	61351	48126	43694
SW.CY.BU.5	SpringWheat	CY	BU	115035	113414	75833	75058	55056	45633	40802
SW.CY.YO.1	SpringWheat	CY	YO	64490	63742	39472	38607	32329	28508	19621
SW.CY.YO.2	SpringWheat	CY	YO	35948	35505	21499	21066	15605	14128	10427
SW.CY.YO.3	SpringWheat	CY	YO	63112	62217	38489	37425	30994	27609	18624
SW.CY.YO.4	SpringWheat	CY	YO	59714	58960	39625	38669	31247	28306	16015
SW.CY.YO.5	SpringWheat	CY	YO	83426	82400	48169	47160	40142	34661	26408
SW.SC.HE.1	SpringWheat	SC	HE	69631	68766	51501	50554	40823	34318	26480
SW.SC.HE.2	SpringWheat	SC	HE	78260	77378	56885	55782	44981	38816	27248
SW.SC.HE.3	SpringWheat	SC	HE	123796	122306	85395	84078	69844	57942	45281
SW.SC.HE.5	SpringWheat	SC	HE	108540	107280	79801	78490	65798	57124	33479
SW.SC.SH.1	SpringWheat	SC	SH	80034	78849	51276	49687	40874	36587	18303
SW.SC.SH.3	SpringWheat	SC	SH	111552	110189	79579	78235	65014	56371	29631
SW.SC.SH.4	SpringWheat	SC	SH	81757	80760	57972	56819	44313	38785	22478
SW.SC.SH.5	SpringWheat	SC	SH	112493	110929	81590	80308	65158	57304	30766
SW.SL.AN.1	SpringWheat	SL	AN	112646	111364	74086	72979	62140	50540	35841
SW.SL.AN.2	SpringWheat	SL	AN	143941	141888	96589	95377	83290	64974	41884
SW.SL.AN.3	SpringWheat	SL	AN	60987	60200	43151	42102	35613	30587	17131
SW.SL.AN.5	SpringWheat	SL	AN	102152	100925	70591	69308	54979	47666	28561
SW.SL.BE.1	SpringWheat	SL	BE	95677	94547	69430	68496	56363	49358	33943
SW.SL.BE.2	SpringWheat	SL	BE	68212	67450	48156	47269	36202	31306	22307
SW.SL.BE.3	SpringWheat	SL	BE	69998	69246	49449	48561	39721	35406	23063
SW.SL.BE.4	SpringWheat	SL	BE	45088	44527	30351	29537	24820	22051	13583
SW.SL.SH.1	SpringWheat	SL	SH	61239	60378	44352	43306	36587	31773	19285
SW.SL.SH.2	SpringWheat	SL	SH	82186	81040	57023	55888	47724	40165	27508
SW.SL.SH.4	SpringWheat	SL	SH	55398	54701	39391	38289	32111	28166	16296
SW.SL.SH.5	SpringWheat	SL	SH	84338	83187	61440	60082	49350	44959	20155
n.ve.ITS.1	Control	NA	NA	99	1	0	0	0	0	0
