# Supplementary material for: Introducing the UK Crop Microbiome Cryobank data resource, AgMicrobiomeBase, with case studies and methods on metabarcoding analyses
Source: Environ Microbiome. 2025 Aug 21;20:108. doi: 10.1186/s40793-025-00768-5 (PMC12372229; doi:10.1186/s40793-025-00768-5)
Supplement: Supplementary file 2 — Supplementary Material 2 [file 40793_2025_768_MOESM2_ESM.xlsx]

## Sheet: Table-S2
Table S2: Case Study 1: P-values for alpha diversity comparisons between bulk soil (CO) and sugar beet (SU) rhizosphere across 9 soil type.locations
Group1	Group2	p.value	P<0.05
SU.CL.BO	CO.CL.BO	0.690476
SU.CL.YO	CO.CL.YO	1
SU.CY.BU	CO.CY.BU	1
SU.CY.YO	CO.CY.YO	0.309524
SU.SC.HE	CO.SC.HE	0.00793651	*
SU.SC.SH	CO.SC.SH	0.222222
SU.SL.AN	CO.SL.AN	0.420635
SU.SL.BE	CO.SL.BE	0.222222
SU.SL.SH	CO.SL.SH	0.420635

## Sheet: Table-S3
Table-S3. Case study 2: Presence and absence of bacterial genera for sugar beet in 9 agricultural soils.
	soil type.location
Bacterial genera	CL.BO	CL.YO	CY.BU	CY.YO	SC.HE	SC.SH	SL.AN	SL.BE	SL.SH
0319-6G20	1	1	1	0	1	0	1	1	0
45597	1	1	0	1	0	1	1	1	1
4-29-1	0	0	0	0	0	1	0	0	0
67-14	1	1	1	1	1	1	1	1	1
A21b	1	0	1	0	1	0	1	1	1
Acidibacter	1	1	1	1	1	1	1	1	1
Acidipila	0	0	1	0	1	0	0	0	0
Acidothermus	0	0	1	0	1	0	0	0	0
Actinoplanes	0	0	1	0	0	0	0	0	0
AD3	0	0	0	0	1	0	0	0	0
Adhaeribacter	0	0	1	0	0	0	0	0	0
ADurb.Bin063-1	1	1	1	1	1	1	1	1	1
Aetherobacter	0	0	0	0	0	0	1	1	0
Agromyces	0	1	1	1	0	0	0	0	0
AKYH767	0	0	1	0	0	0	1	0	0
Allorhizobium-Neorhizobium-Pararhizobium-Rhizobium	1	0	1	0	0	0	0	1	0
alphaI_cluster	0	0	0	0	0	0	1	0	0
Amaricoccus	0	1	0	1	0	0	0	0	0
Ammoniphilus	0	0	1	0	1	0	0	0	1
Anaerolinea	0	0	0	1	0	1	0	0	0
Anaeromyxobacter	1	0	0	0	0	1	0	0	0
Aquicella	0	0	0	0	1	0	0	1	0
Aquisphaera	0	0	1	0	1	0	0	0	1
Arenimonas	0	0	1	0	0	0	0	0	0
Bacillus	1	1	1	1	1	1	1	1	1
bacteriap25	0	0	0	1	0	1	0	1	1
Bacteroidetes_vadinHA17	0	0	0	1	0	0	0	0	0
Bauldia	1	1	0	0	0	0	1	1	0
Bdellovibrio	0	0	0	0	0	0	0	1	0
BIrii41	1	1	1	1	1	1	1	1	1
Blastococcus	1	0	0	0	0	0	0	0	0
Bradyrhizobium	1	1	1	1	1	1	1	1	1
Bryobacter	1	1	1	1	1	1	1	1	1
Burkholderia-Caballeronia-Paraburkholderia	0	0	0	0	1	0	0	1	0
C0119	1	0	0	0	1	1	1	1	0
Candidatus_Alysiosphaera	1	1	0	1	0	1	1	1	1
Candidatus_Koribacter	1	0	1	0	1	0	0	0	0
Candidatus_Solibacter	1	1	1	1	1	1	1	1	1
Candidatus_Udaeobacter	1	1	1	1	1	1	1	1	1
Candidatus_Xiphinematobacter	1	1	1	1	1	1	1	1	1
Catenulispora	0	0	0	0	1	0	0	0	0
CCD24	1	1	1	1	0	1	1	0	1
Chryseolinea	0	0	1	1	0	1	0	0	0
Chthoniobacter	1	1	1	1	1	1	1	1	1
Citrifermentans	0	0	0	0	0	0	0	1	0
CL500-29_marine_group	1	1	0	0	0	0	1	1	1
Clostridium_sensu_stricto_1	1	1	1	1	1	1	1	1	1
Clostridium_sensu_stricto_13	1	1	1	1	1	1	1	1	1
Clostridium_sensu_stricto_9	1	0	0	0	0	0	1	0	0
Conexibacter	1	1	1	0	1	1	1	1	1
Dactylosporangium	1	0	1	0	0	0	0	0	0
Defluviicoccus	1	0	0	1	0	1	1	0	1
Desulfosporosinus	0	0	1	0	0	0	0	0	0
Desulfuromonas	0	0	0	1	0	1	0	0	0
Devosia	0	0	0	0	1	0	0	1	0
Domibacillus	0	0	0	0	0	1	0	0	0
Dongia	0	1	0	0	0	1	0	0	0
Edaphobacter	0	0	0	0	1	0	0	0	0
Ellin516	0	0	0	0	1	0	0	0	0
Ellin517	0	0	1	0	0	0	0	0	0
Ellin6067	1	1	1	1	1	1	1	1	1
Entotheonellaceae	0	0	0	0	0	1	0	0	0
FCPU426	0	0	0	0	1	0	0	0	0
Ferruginibacter	0	0	1	0	0	0	1	0	0
Fimbriiglobus	0	0	1	0	0	0	0	0	0
Flavisolibacter	0	0	1	0	0	0	0	0	0
Flavitalea	0	0	1	0	0	0	0	0	0
Flavobacterium	0	1	1	1	0	1	1	1	1
Gaiella	1	1	1	1	1	1	1	1	1
Gemmata	1	1	1	1	1	1	1	1	1
Gemmatimonas	1	1	1	1	1	1	1	1	1
Geobacter	1	0	0	1	0	0	1	1	0
Gitt-GS-136	1	1	0	1	0	1	1	1	1
Granulicella	0	0	0	0	1	0	0	0	0
Haliangium	1	1	1	1	1	1	1	1	1
Hamadaea	0	0	0	0	0	1	0	0	1
Holophaga	0	0	0	0	1	0	0	0	0
Hydrogenispora	1	1	0	0	0	0	1	0	0
Hyphomicrobium	1	1	0	1	1	0	1	1	1
Iamia	1	1	1	1	0	1	0	0	1
Ilumatobacter	0	1	1	1	0	1	0	1	1
IMCC26256	1	1	1	1	1	1	1	1	1
Jatrophihabitans	0	0	1	0	1	0	0	0	0
JG30-KF-AS9	0	0	1	0	1	0	0	0	1
JG30-KF-CM45	1	1	1	1	1	1	1	1	1
JG30-KF-CM66	1	1	0	1	1	0	1	1	1
KD4-96	1	1	1	1	1	1	1	1	1
KF-JG30-C25	0	0	0	0	1	0	0	0	0
Kribbella	1	1	1	0	0	1	1	1	1
Labrys	0	0	0	0	0	0	1	0	0
Lacunisphaera	0	0	0	0	1	0	0	0	0
Latescibacteraceae	0	0	0	0	0	1	1	0	0
Latescibacterota	1	1	0	1	1	1	1	1	1
Lechevalieria	0	0	1	0	0	0	0	0	0
Legionella	0	0	0	0	1	0	0	1	0
Limnochordaceae	0	1	0	1	0	0	1	0	0
Luedemannella	1	1	0	0	1	1	1	1	1
Luteitalea	0	0	1	1	0	0	0	0	0
Lutispora	0	0	0	1	0	0	0	0	0
LWQ8	0	0	0	0	1	0	0	0	0
Lysinibacillus	1	0	1	0	1	1	1	0	1
Lysobacter	1	1	1	1	0	0	0	0	0
Massilia	1	0	1	0	0	0	0	0	0
MB-A2-108	1	1	1	1	1	1	1	1	1
MBNT15	0	0	0	0	0	1	1	0	0
Mesorhizobium	1	1	1	0	1	0	1	1	0
Methyloligellaceae	0	1	0	1	0	0	0	0	0
Micromonospora	0	0	0	0	0	1	0	0	1
Micropepsaceae	0	0	0	0	1	0	0	0	0
Microvirga	0	1	1	1	0	0	0	0	1
mle1-7	1	1	0	1	0	1	1	1	1
MND1	1	1	0	1	0	1	1	1	1
Mucilaginibacter	0	0	0	0	1	0	0	0	0
Mycobacterium	1	1	1	1	1	1	1	1	1
Nakamurella	1	1	1	1	1	1	1	1	1
NB1-j	0	1	0	0	0	1	0	0	0
Neochlamydia	0	1	0	0	0	0	0	1	0
Nitrosospira	1	1	1	1	0	0	1	1	1
Nitrospira	1	1	1	1	1	1	1	1	1
Nocardioides	1	1	1	1	1	1	1	1	1
Nordella	1	1	0	1	0	0	1	1	1
Nostoc_PCC-73102	1	0	0	0	0	0	0	0	0
Novosphingobium	0	0	1	0	0	0	1	1	0
Occallatibacter	0	0	0	0	1	0	0	0	0
Ohtaekwangia	0	0	1	1	0	0	0	0	0
OLB14	0	0	0	0	1	0	0	0	1
OM190	1	1	0	1	0	1	1	0	0
OM27_clade	0	1	0	1	0	0	0	1	0
Opitutus	0	0	1	0	0	0	0	0	0
P3OB-42	0	0	0	0	0	0	0	0	1
Paenibacillus	1	1	1	1	1	1	1	1	1
Paeniclostridium	0	0	0	0	0	0	1	0	0
Paenisporosarcina	0	1	0	1	0	0	0	0	0
Pajaroellobacter	1	1	1	0	1	1	1	1	1
Paludibaculum	0	0	0	1	0	0	0	0	0
Parablastomonas	1	0	1	0	0	1	0	1	1
Pedomicrobium	1	1	0	1	1	1	1	1	1
Pedosphaeraceae	1	1	1	1	1	1	1	1	1
Phaselicystis	1	0	1	0	1	1	1	1	1
Phenylobacterium	0	0	0	0	1	0	0	0	0
Phycicoccus	1	0	0	0	0	0	1	0	0
Pir4_lineage	1	1	1	1	0	1	1	1	1
Pirellula	1	1	1	1	1	1	1	1	1
PLTA13	1	1	0	1	0	1	0	1	1
Pseudarthrobacter	1	1	1	1	1	1	1	1	1
Pseudolabrys	0	0	0	0	1	0	0	0	0
Pseudomonas	0	1	1	0	0	0	0	1	0
Pseudonocardia	1	1	1	1	0	1	1	1	1
Psychrobacillus	1	1	1	1	1	1	1	0	0
Puia	0	0	0	0	1	0	0	0	1
R7C24	0	0	0	0	0	0	0	1	0
RB41	1	1	1	1	0	1	1	1	1
RBG-13-54-9	1	1	0	1	0	0	1	1	1
RCP2-54	0	1	0	1	0	1	0	0	1
Reyranella	1	1	1	1	1	1	1	1	1
Rhizobacter	1	1	1	1	1	1	1	1	1
Rhizocola	0	0	0	1	0	0	0	0	0
Rhodanobacter	0	0	0	0	1	0	1	0	0
Rhodococcus	0	0	0	0	0	1	0	0	0
Rhodoplanes	1	1	0	1	0	1	1	1	1
Rokubacteriales	1	1	0	1	1	1	1	1	1
Romboutsia	0	1	0	1	1	1	1	0	1
Roseiarcus	0	0	1	0	1	0	0	0	0
Rudaea	0	0	0	0	1	0	0	0	0
S085	1	1	0	1	1	1	1	0	1
Saccharimonadales	0	0	0	0	1	0	0	0	0
SBR1031	1	0	0	0	0	0	0	0	0
SC-I-84	1	1	1	1	1	1	1	1	1
SH-PL14	0	1	1	1	0	0	0	0	0
SJA-15	0	0	0	0	0	1	0	0	0
Skermanella	1	0	1	1	0	0	0	1	0
Solibacillus	0	0	0	1	0	0	0	0	0
Solirubrobacter	1	1	1	1	0	1	1	1	1
Sphingomonas	1	1	1	1	1	1	1	1	1
Sporosarcina	1	1	1	1	1	1	1	1	1
Steroidobacter	1	1	0	1	1	1	0	1	1
Streptomyces	1	1	1	1	1	1	1	1	1
Streptosporangium	0	0	0	0	1	1	0	0	0
Subgroup_10	1	1	1	1	0	1	1	1	1
Subgroup_11	0	1	0	1	0	1	1	0	1
Subgroup_17	1	1	0	1	0	1	1	1	1
Subgroup_2	0	0	1	0	1	0	0	1	1
Subgroup_22	1	1	0	1	0	1	1	1	1
Subgroup_25	1	0	0	0	0	1	0	1	1
Subgroup_5	1	1	1	1	1	1	1	1	1
Subgroup_7	1	1	1	1	1	1	1	1	1
Terrabacter	1	1	1	1	1	0	1	1	1
Terrimonas	0	0	1	0	0	1	0	1	0
TK10	1	1	1	1	1	1	1	1	1
TRA3-20	1	1	1	1	0	1	1	1	1
Tumebacillus	0	0	0	0	1	0	0	1	1
Turicibacter	0	1	0	1	0	1	1	0	1
Tychonema_CCAP_1459-11B	0	0	1	0	0	0	0	0	0
vadinHA49	0	0	0	0	1	0	0	0	0
Vermiphilaceae	0	0	0	0	1	0	0	0	0
Vicinamibacteraceae	1	1	1	1	0	1	1	1	1
WD2101_soil_group	1	1	1	1	1	1	1	1	1
WD260	0	0	0	0	1	0	0	0	0
WPS-2	0	0	0	0	1	0	0	0	0
WWH38	0	0	0	0	1	0	0	0	0
WX65	0	1	0	0	0	1	0	0	1
Zavarzinella	0	0	1	0	1	0	0	0	0

## Sheet: Table-S4
Table S4. Case Study 3: P-values for alpha diversity comparisons for the fungal microbiome for rhizosphere soil across 9 soil type.locations for wheat
Group1	Group2	p_value	p<0.05
CL.YO	CL.BO	0.2
CY.BU	CL.BO	0.0285714	*
CY.BU	CL.YO	0.0285714	*
CY.YO	CL.BO	0.015873	*
CY.YO	CL.YO	0.031746	*
CY.YO	CY.BU	0.285714
SC.HE	CL.BO	0.2
SC.HE	CL.YO	0.0571429
SC.HE	CY.BU	0.0285714	*
SC.HE	CY.YO	0.015873	*
SC.SH	CL.BO	0.342857
SC.SH	CL.YO	0.2
SC.SH	CY.BU	0.0285714	*
SC.SH	CY.YO	0.015873	*
SC.SH	SC.HE	0.2
SL.AN	CL.BO	0.0571429	*
SL.AN	CL.YO	0.685714
SL.AN	CY.BU	0.0285714	*
SL.AN	CY.YO	0.031746	*
SL.AN	SC.HE	0.0571429	*
SL.AN	SC.SH	0.114286
SL.BE	CL.BO	0.0285714	*
SL.BE	CL.YO	0.0285714	*
SL.BE	CY.BU	0.0285714	*
SL.BE	CY.YO	0.285714
SL.BE	SC.HE	0.0285714	*
SL.BE	SC.SH	0.0285714	*
SL.BE	SL.AN	0.0285714	*
SL.SH	CL.BO	0.0285714	*
SL.SH	CL.YO	0.2
SL.SH	CY.BU	0.0285714	*
SL.SH	CY.YO	0.0634921
SL.SH	SC.HE	0.0285714	*
SL.SH	SC.SH	0.0285714	*
SL.SH	SL.AN	0.114286
SL.SH	SL.BE	0.0571429

## Sheet: Table-S5 
Table-S5. Case study 3: Presence and absence of fungal genera for spring wheat in 9 agricultural soils.
	soil type.location
Fungal genera	CL.BO	CL.YO	CY.BU	CY.YO	SC.HE	SC.SH	SL.AN	SL.BE	SL.SH
Abortiporus	0	0	0	0	0	1	0	1	0
Absidia	0	0	1	0	1	1	1	1	1
Acarosporales_gen_Incertae_sedis	0	0	0	0	1	0	0	0	0
Acaulospora	0	0	0	0	0	0	0	0	1
Achroiostachys	0	0	0	0	0	0	0	1	1
Acidomelania	0	0	0	0	1	0	0	1	0
Acremonium	1	1	1	1	1	1	1	1	1
Acrostalagmus	0	1	1	1	1	1	1	1	1
Actinomucor	0	0	1	0	0	0	0	0	0
Agaricomycotina_gen_Incertae_sedis	0	0	0	0	0	1	0	0	0
Agaricostilbales_gen_Incertae_sedis	1	0	0	0	0	1	0	1	1
Agaricus	1	0	1	1	1	1	0	1	0
Agrocybe	0	0	0	0	0	0	1	0	0
Akenomyces	0	0	1	1	0	0	1	0	0
Alatospora	1	1	0	1	0	0	0	1	1
Alnicola	0	1	0	0	0	0	0	0	0
Alogomyces	0	0	0	0	0	0	0	1	0
Alternaria	1	0	1	0	0	0	1	0	1
Amaurodon	0	0	1	0	0	0	0	0	0
Ambispora	0	0	0	0	1	0	1	1	0
Amphinema	0	0	0	0	0	0	1	0	0
Amphisphaeriales_gen_Incertae_sedis	0	0	0	0	0	1	0	0	0
Amplistromataceae_gen_Incertae_sedis	0	0	0	0	0	0	0	1	1
Amylocorticiellum	0	0	0	0	0	0	1	0	0
Aphanoascus	0	0	0	0	0	1	1	0	0
Aphelidiomycetes_gen_Incertae_sedis	1	1	0	1	0	1	0	0	0
Aphelidiomycota_gen_Incertae_sedis	1	1	1	1	1	1	1	0	0
Apiosordaria	0	0	1	0	1	1	0	0	0
Apiospora	0	0	0	0	0	1	0	1	1
Apiotrichum	1	1	1	1	1	1	1	1	1
Apodus	1	1	1	1	1	1	1	1	1
Arachnomyces	1	0	1	0	0	0	0	0	0
Archaeorhizomyces	0	1	1	0	0	0	0	0	1
Archaeospora	1	1	1	1	1	1	1	1	1
Archaeosporaceae_gen_Incertae_sedis	1	0	0	0	0	0	0	0	1
Armillaria	1	1	0	1	1	0	0	1	1
Arthrobotrys	0	1	0	0	0	0	0	0	0
Arthrographis	0	0	0	0	0	0	1	0	0
Ascobolus	1	1	1	1	1	1	1	1	1
Ascodesmidaceae_gen_Incertae_sedis	0	0	0	0	0	0	0	0	1
Ascodesmis	0	1	0	0	1	0	0	0	1
Ascospirella	1	0	0	1	1	0	0	1	0
Aspergillus	1	1	1	1	1	1	1	1	1
Asterostroma	0	0	0	0	0	0	0	0	1
Atractiella	0	0	0	0	0	1	0	0	1
Atractospora	1	1	1	1	1	0	1	1	1
Atractosporales_gen_Incertae_sedis	1	1	1	1	1	0	1	0	0
Auxarthron	0	1	0	0	0	0	0	0	0
Babjevia	0	0	0	0	0	1	0	0	0
Barnettozyma	1	0	0	0	0	0	0	0	0
Basidiobolales_gen_Incertae_sedis	1	1	1	1	1	1	1	1	0
Basidiobolomycota_gen_Incertae_sedis	1	0	1	1	1	0	1	1	1
Basidiobolus	1	0	0	1	0	0	0	0	0
Beauveria	1	1	1	1	1	1	1	0	1
Berkeleyomyces	0	0	0	0	0	1	0	0	0
Betamyces	1	1	1	0	0	1	1	0	0
Biappendiculispora	0	0	0	0	0	0	0	0	1
Bifiguratus	0	0	0	0	0	1	0	0	0
Bionectriaceae_gen_Incertae_sedis	0	0	0	0	0	0	1	0	1
Biscogniauxia	0	0	0	0	1	0	0	0	0
Bisifusarium	1	0	1	0	1	0	1	0	1
Blastocladiales_gen_Incertae_sedis	0	0	0	0	0	1	0	1	0
Blastocladiomycota_gen_Incertae_sedis	1	1	0	1	0	1	1	1	1
Blumeria	1	1	1	1	1	1	1	1	1
Bolbitiaceae_gen_Incertae_sedis	1	0	0	0	0	1	0	0	1
Botryotrichum	1	1	1	1	1	1	1	0	1
Boubovia	0	1	1	0	0	1	0	0	0
Boudiera	0	0	0	0	1	0	0	0	0
Bovista	0	0	0	0	1	0	0	0	0
Branch02_gen_Incertae_sedis	1	0	1	0	0	0	0	0	1
Branch03_gen_Incertae_sedis	0	1	0	0	0	1	1	0	1
Branch06_gen_Incertae_sedis	0	0	0	0	1	0	0	0	1
Burgoa	1	0	0	0	0	0	0	1	0
Byssoonygena	0	0	0	0	0	1	0	0	0
Cadophora	1	1	1	1	1	1	1	1	1
Calloria	0	0	1	0	0	0	0	0	0
Calvatia	0	0	0	0	0	0	0	1	0
Camposporium	0	0	0	0	0	0	0	0	1
Camptobasidium	1	0	1	0	0	1	1	0	0
Candida	1	1	1	1	1	1	1	1	1
Capnodiales_gen_Incertae_sedis	0	0	1	0	1	0	1	1	1
Castanedomyces	1	0	0	1	1	1	0	0	1
Cephaliophora	1	1	0	1	1	1	1	0	1
Ceratellopsis	0	0	0	0	0	0	0	1	0
Ceratobasidiaceae_gen_Incertae_sedis	0	0	0	0	0	0	0	0	1
Ceratobasidium	1	1	0	1	1	1	1	0	1
Ceratocystis	0	0	0	0	1	0	0	0	0
Ceratosphaeriaceae_gen_Incertae_sedis	0	0	0	0	1	0	0	0	0
Cercophora	1	1	0	0	0	0	1	1	1
Chaetocapnodium	0	0	0	0	0	1	0	1	0
Chaetomiaceae_gen_Incertae_sedis	1	1	0	0	0	1	0	1	0
Chaetomidium	0	0	0	0	1	0	0	0	0
Chaetomium	0	1	1	0	1	1	1	1	1
Chaetosphaeria	1	1	0	0	0	0	1	0	0
Chaetothyriales_gen_Incertae_sedis	0	0	0	0	0	0	0	1	0
Chalara	0	0	1	1	0	0	1	0	1
Cheilymenia	1	1	1	1	0	1	1	1	1
Cheiromyces	0	0	0	0	0	1	0	0	1
Chlamydocillium	1	1	0	0	0	0	0	0	1
Chloridium	0	0	0	0	0	0	0	1	0
Chrysosporium	0	0	0	0	0	0	0	1	0
Chrysozymaceae_gen_Incertae_sedis	1	1	0	1	0	0	0	0	0
Chytridiomycota_gen_Incertae_sedis	0	0	0	1	1	0	0	0	0
Cistella	1	0	0	1	0	1	1	1	1
Cladobotryum	0	0	0	0	0	0	1	0	1
Cladophialophora	0	0	0	0	1	0	1	0	1
Cladorrhinum	1	1	1	1	1	0	1	1	1
Cladosporium	1	1	1	1	1	1	1	1	1
Claroideoglomus	1	0	0	0	0	0	0	0	0
Classiculales_gen_Incertae_sedis	1	1	1	1	0	0	0	1	1
Clathrosphaerina	0	0	1	0	0	0	0	0	0
Clavaria	0	0	1	0	0	0	0	1	0
Clavulinopsis	0	0	0	0	0	1	0	0	0
Clitocybe	0	0	0	0	1	1	0	0	1
Clitopilus	1	0	0	1	0	1	0	0	1
Clonostachys	1	1	1	1	1	1	1	1	1
Coemansia	0	0	0	0	1	1	1	1	0
Coleophoma	0	0	0	0	0	1	0	1	1
Collariella	0	0	0	0	0	1	0	0	1
Collarina	1	1	1	1	1	1	1	1	1
Coniochaeta	1	0	1	1	1	1	1	1	1
Coniophora	0	0	0	0	0	0	1	0	0
Conlarium	0	0	0	0	1	0	0	0	0
Conocybe	0	1	1	1	1	1	1	0	1
Contumyces	0	0	1	0	0	0	1	0	0
Coprinellus	1	1	0	1	0	1	1	0	1
Coprinopsis	1	1	1	1	0	1	1	1	1
Coprinus	0	0	0	1	0	1	0	0	1
Cordyceps	0	0	0	1	0	1	0	0	0
Cornuvesica	0	0	0	0	0	1	0	0	0
Coronophorales_gen_Incertae_sedis	0	0	0	0	1	0	0	0	0
Cortinarius	0	0	0	0	1	1	1	0	0
Cosmospora	0	0	0	1	0	0	0	0	0
Crepidotus	0	0	0	0	1	0	0	0	1
Crocicreas	1	1	1	0	1	0	1	0	0
Cryptococcus	1	0	0	0	0	0	0	1	0
Cryptosporiopsis	0	1	0	1	0	0	0	0	0
Cryptostroma	0	1	0	0	0	1	0	0	0
Cucurbitariaceae_gen_Incertae_sedis	0	0	0	0	1	1	0	0	0
Cudoniella	0	0	0	0	1	0	0	0	0
Cunninghamella	0	1	0	0	0	0	0	0	1
Cunninghamellaceae_gen_Incertae_sedis	0	0	0	0	1	0	0	1	0
Cyanoboletus	0	0	1	0	0	0	0	0	0
Cyathicula	1	1	0	0	1	0	1	0	1
Cylindrobasidium	0	0	0	0	0	0	0	0	1
Cyphellophora	0	0	1	0	0	0	0	0	0
Cystobasidiopsis	1	0	0	0	0	0	0	0	0
Cystoderma	0	0	0	0	0	0	1	0	0
Cystofilobasidium	1	1	1	0	1	1	1	0	1
Dactylaria	1	0	0	0	0	1	0	1	1
Dactylella	0	0	0	0	0	0	0	0	1
Dactylonectria	1	1	1	1	1	1	1	1	1
Darksidea	0	0	0	0	1	1	0	1	0
Debaryomyces	0	0	0	0	1	1	1	0	1
Dendrophoma	0	0	0	0	1	0	0	0	0
Dendryphion	1	0	1	1	0	1	1	1	1
Dermateaceae_gen_Incertae_sedis	0	0	0	0	0	0	0	0	1
Diaporthe	0	0	1	0	0	0	1	1	0
Dichotomopilus	1	0	0	0	1	0	0	1	1
Dictyosporiaceae_gen_Incertae_sedis	1	0	0	0	0	1	0	0	0
Dictyosporium	0	0	1	0	1	0	0	0	0
Didymella	0	0	1	0	0	0	0	0	0
Dinemasporium	0	0	0	0	1	0	0	0	0
Dioszegia	0	0	0	0	0	0	1	0	0
Dissophora	1	1	0	1	0	1	0	0	0
Diversispora	1	0	1	0	1	0	1	0	1
Dominikia	1	0	0	0	0	0	0	0	1
Eleutherascus	0	0	1	0	0	0	0	0	0
Emericellopsis	1	1	1	1	1	1	1	1	1
Endogonales_gen_Incertae_sedis	0	0	0	0	0	0	0	1	0
Endogonomycetes_gen_Incertae_sedis	1	1	0	1	1	1	0	0	0
Endophoma	0	0	0	0	0	0	0	1	0
Enterocarpus	1	1	1	1	1	1	1	0	1
Entoloma	1	0	1	1	1	1	1	1	1
Entomortierella	0	1	0	0	1	0	0	0	0
Entorrhiza	0	0	1	0	0	0	0	0	0
Eocronartium	1	1	1	1	1	1	1	1	1
Equiseticola	1	1	1	1	1	1	1	1	1
Erythrobasidiales_gen_Incertae_sedis	0	0	0	0	0	0	0	0	1
Eucasphaeria	1	1	1	1	1	0	1	1	1
Exophiala	1	1	1	1	1	1	1	1	1
Extremopsis	1	1	1	1	1	1	1	1	0
Fibulochlamys	0	1	0	1	0	1	0	0	0
Filobasidiella	0	0	1	0	1	1	1	0	0
Filobasidium	0	0	0	0	0	0	0	0	1
Filosporella	1	0	0	0	0	0	0	0	0
Flagellospora	0	0	0	0	0	0	0	0	1
Flavocillium	0	0	0	0	1	0	0	0	0
Fomitopsidaceae_gen_Incertae_sedis	0	0	0	0	0	1	0	1	0
Fungi_gen_Incertae_sedis	1	1	1	1	1	1	1	1	1
Funiliomyces	0	0	0	0	1	0	0	0	0
Funneliformis	1	0	1	1	1	1	1	0	1
Fusariella	1	0	0	0	0	0	0	0	0
Fusarium	1	0	1	1	1	1	1	1	1
Fusicolla	1	1	1	1	1	1	1	1	1
Fusidium	0	1	1	0	1	1	1	1	1
Gaeumannomyces	1	0	1	0	1	1	1	1	0
Galerina	0	0	0	0	1	0	0	0	0
Ganoderma	1	1	1	1	1	1	1	1	0
Geastrum	0	0	0	0	1	0	0	0	0
Geminibasidium	0	0	0	0	0	1	0	0	0
Genolevuria	0	0	0	0	0	0	1	0	0
Geomyces	0	0	1	0	1	1	0	0	0
Geotrichum	1	0	1	1	0	0	0	0	1
Glaciozyma	1	0	0	0	0	0	0	0	0
Gliomastix	1	1	0	1	1	1	1	1	1
Gloeotinia	0	0	0	0	0	1	0	0	0
Goffeauzyma	1	0	0	1	0	0	1	0	0
Gongronella	0	0	0	0	1	1	1	1	1
Granulobasidium	0	0	0	0	0	0	1	0	0
Gryganskiella	0	0	0	0	1	0	0	0	0
GS04_gen_Incertae_sedis	0	1	0	0	1	1	0	0	0
GS05_gen_Incertae_sedis	1	1	0	1	1	1	1	1	1
GS06_gen_Incertae_sedis	1	0	1	0	1	0	1	0	0
GS07_gen_Incertae_sedis	1	1	0	1	1	1	1	1	0
GS08_gen_Incertae_sedis	1	1	1	1	1	1	1	1	1
GS10_gen_Incertae_sedis	0	0	0	0	0	0	0	0	1
GS11_gen_Incertae_sedis	0	0	0	0	1	1	0	0	1
GS16_gen_Incertae_sedis	1	1	0	1	1	1	1	1	1
GS22_gen_Incertae_sedis	0	0	0	0	1	1	0	0	1
GS36_gen_Incertae_sedis	0	0	0	0	1	0	0	0	0
Gymnoascaceae_gen_Incertae_sedis	0	0	1	0	1	1	1	0	1
Gymnopilus	1	0	1	1	1	1	1	0	0
Gymnostellatospora	1	1	0	1	0	1	0	1	1
Gyoerffyella	1	0	0	0	0	0	0	0	0
Halokirschsteiniothelia	0	0	0	0	0	0	1	0	0
Haptocillium	0	0	0	0	0	0	1	0	0
Harzia	0	0	0	0	0	0	0	1	0
Hebeloma	0	0	0	0	1	0	0	0	0
Helgardiomyces	0	0	0	0	0	0	1	1	0
Helotiales_gen_Incertae_sedis	0	0	0	0	0	0	1	0	0
Herpotrichiellaceae_gen_Incertae_sedis	0	0	1	0	1	0	0	0	0
Heterobasidion	0	0	0	0	0	0	1	0	0
Heterocephalacria	1	0	0	0	0	0	0	0	0
Hoehnelomycetaceae_gen_Incertae_sedis	1	1	1	1	0	1	1	1	1
Hohenbuehelia	0	0	0	0	0	0	0	0	1
Hormiactis	1	1	1	1	1	1	1	1	1
Humicola	1	1	1	1	1	1	1	1	1
Hyaloscyphaceae_gen_Incertae_sedis	1	1	1	1	1	1	1	1	1
Hygrophoropsis	0	0	1	0	0	1	0	0	1
Hymenochaetales_gen_Incertae_sedis	0	1	0	0	0	0	0	0	0
Hymenoscyphus	1	0	0	1	1	0	0	0	0
Hyphodontia	0	1	0	0	1	0	0	0	0
Hypholoma	1	1	1	1	1	1	1	1	1
Hypochnicium	0	0	0	0	0	0	1	0	0
Hypoxylon	0	0	0	0	1	0	0	0	0
Ijuhya	0	0	0	0	1	0	0	1	0
Ilyonectria	1	1	1	1	1	1	1	1	1
Irineochytrium	0	0	0	0	1	0	0	0	0
Isthmolongispora	1	1	0	1	1	1	1	1	1
Junewangiaceae_gen_Incertae_sedis	0	0	0	0	0	1	0	0	0
Kazachstania	0	1	0	1	1	0	1	0	0
Kernia	0	1	0	0	0	0	0	0	0
Kickxellales_gen_Incertae_sedis	0	0	0	0	0	0	0	1	0
Kickxellomycota_gen_Incertae_sedis	0	1	1	0	1	1	1	1	0
Knufia	0	0	1	0	1	0	0	0	0
Kondoa	1	0	0	0	0	1	0	0	0
Kostermansinda	0	1	1	0	1	1	0	0	1
Kuehneromyces	0	0	0	0	0	1	0	0	0
Kurtzmanomyces	1	0	0	0	0	1	0	1	1
Laboulbeniomycetes_gen_Incertae_sedis	1	1	0	1	1	1	1	1	1
Laccaria	0	0	0	0	1	0	0	0	0
Lachancea	0	0	0	0	0	0	0	0	1
Lachnellula	1	0	1	0	0	0	1	0	0
Lacrymaria	0	1	1	1	1	1	0	0	0
Lasiobolidium	0	0	1	0	0	0	1	0	0
Lasionectria	0	0	0	0	0	0	1	0	0
Lasiosphaeria	0	0	0	0	1	0	0	0	0
Lasiosphaeris	1	0	0	1	0	0	0	0	1
Lecanicillium	0	0	0	0	1	0	0	0	0
Lecythophora	1	0	1	1	1	1	0	1	1
Lentinellus	1	0	0	0	0	0	1	1	0
Leohumicola	0	0	1	0	0	1	0	0	0
Lepista	0	1	0	1	1	1	0	0	0
Leptobacillium	0	0	0	0	0	0	1	0	0
Leptodophora	0	0	0	0	0	0	0	1	0
Leptosphaeria	0	0	0	0	0	1	0	0	0
Leuconeurospora	0	0	0	1	0	0	0	0	0
Leucopenicillifer	0	1	0	0	0	1	1	0	1
Leucosphaerina	0	0	0	0	0	1	0	0	0
Leucosporidium	1	1	1	1	1	1	0	1	1
Leucothecium	1	1	1	1	1	1	1	1	1
Lichtheimia	0	1	0	1	0	1	1	0	0
Limnoperdaceae_gen_Incertae_sedis	1	0	0	0	0	0	0	1	0
Limnoperdon	1	0	1	0	1	1	1	0	1
Lindtneria	0	0	1	0	1	1	1	0	1
Linnemannia	1	1	1	1	1	1	1	1	1
Lipomyces	1	1	1	1	0	1	0	1	1
Lobulomyces	0	0	0	0	0	0	1	0	0
Lobulomycetales_gen_Incertae_sedis	0	0	0	0	1	0	1	0	0
Lobulomycetes_gen_Incertae_sedis	0	0	0	0	0	0	0	1	0
Lycoperdon	1	1	0	1	1	1	1	0	1
Lyomyces	0	0	0	0	0	1	1	0	0
Lyophyllaceae_gen_Incertae_sedis	0	0	1	0	0	0	0	0	0
Magnaporthaceae_gen_Incertae_sedis	1	1	0	0	0	0	1	1	0
Magnaporthales_gen_Incertae_sedis	1	1	1	1	1	1	1	1	1
Magnaporthiopsis	1	1	0	0	0	0	1	1	0
Mariannaea	0	0	0	0	0	0	1	0	0
Marquandomyces	1	1	1	1	1	1	1	1	1
Melanogastraceae_gen_Incertae_sedis	0	0	0	0	0	1	0	0	0
Melanoleuca	0	0	0	0	0	0	0	0	1
Melanospora	0	1	1	0	1	1	1	0	1
Melastiza	1	0	0	1	1	1	0	1	1
Metacordyceps	0	0	1	0	1	1	0	1	1
Metapochonia	1	1	1	1	1	1	1	1	1
Metarhizium	0	0	0	1	0	1	0	1	1
Microascales_gen_Incertae_sedis	0	1	0	1	0	0	0	0	0
Microbotryales_gen_Incertae_sedis	1	0	1	0	0	0	1	0	0
Microbotryomycetes_gen_Incertae_sedis	1	1	1	1	1	1	1	1	1
Microbotryum	1	1	0	0	0	1	0	0	1
Microdochiaceae_gen_Incertae_sedis	1	0	0	0	0	0	0	0	0
Microdochium	1	1	1	1	1	1	1	1	1
Microdominikia	0	0	0	0	0	0	0	0	1
Microscypha	1	0	0	0	1	1	1	1	0
Minimedusa	1	1	1	0	1	0	1	1	1
Mirandina	0	0	0	0	0	0	0	1	0
Monochaetia	0	0	0	1	0	0	0	0	0
Mortierella	1	1	1	1	1	1	1	1	1
Mortierellaceae_gen_Incertae_sedis	1	1	0	1	1	0	1	0	0
Mortierellales_gen_Incertae_sedis	0	0	0	1	0	1	1	1	1
Mrakia	1	1	0	1	0	1	1	0	0
Mucor	1	1	1	1	1	1	1	1	1
Mucoraceae_gen_Incertae_sedis	0	0	0	0	0	0	0	0	1
Murispora	1	0	0	0	0	0	0	0	1
Mycoarthris	0	1	0	1	0	0	0	0	1
Mycothermus	0	0	0	1	0	0	0	0	0
Myrmecridium	1	0	0	1	0	0	1	1	1
Mytilinidiales_gen_Incertae_sedis	0	0	0	0	0	0	1	0	0
Nadsonia	0	0	1	0	0	0	1	0	0
Naganishia	1	0	1	0	0	0	0	1	0
Neobulgaria	1	1	0	0	1	1	1	1	1
Neohelicomyces	0	0	0	0	0	0	0	0	1
Neonectria	1	1	1	1	0	1	1	1	1
Neophaeosphaeria	0	0	0	0	1	0	0	0	0
Neophaeosphaeriaceae_gen_Incertae_sedis	0	0	0	0	1	0	0	0	0
Neosetophoma	1	1	1	1	0	1	0	0	0
Niesslia	1	1	1	1	1	0	1	1	1
Nothodactylaria	0	0	0	0	0	0	0	1	1
Occultifur	1	1	1	1	1	1	1	1	1
Oculimacula	0	1	0	0	0	0	0	0	0
Ogataea	0	0	0	0	0	1	0	0	0
Oidiodendron	1	1	1	1	1	1	1	0	0
Oliveonia	1	0	0	0	0	0	0	1	1
Olpidiaceae_gen_Incertae_sedis	1	1	1	1	1	1	1	1	1
Olpidiomycota_gen_Incertae_sedis	1	0	0	0	0	1	0	1	0
Olpidium	0	0	0	0	0	1	0	0	0
Omphalotus	1	0	0	0	0	1	0	0	0
Operculomyces	1	0	0	1	0	1	1	1	1
Ophiocordycipitaceae_gen_Incertae_sedis	0	0	0	0	1	0	0	0	0
Ophiosphaerella	0	0	0	0	0	0	0	0	1
Orbilia	1	1	1	1	1	0	0	1	1
Orbiliaceae_gen_Incertae_sedis	0	0	0	0	1	0	1	0	0
Orbiliales_gen_Incertae_sedis	1	0	1	1	1	1	0	1	1
Pachyella	0	0	0	1	0	1	0	0	1
Palaeospora	0	0	0	0	0	0	0	0	1
Panaeolina	0	0	1	0	0	1	0	0	1
Panaeolus	1	0	0	0	0	0	0	0	0
Papiliotrema	0	1	0	1	0	1	1	1	0
Papulaspora	0	0	0	0	0	0	0	0	1
Paracremonium	1	1	0	1	1	1	0	1	1
Paraglomeraceae_gen_Incertae_sedis	0	0	0	0	0	0	0	0	1
Paraglomus	1	1	1	1	1	1	1	1	1
Paralepista	0	0	0	1	1	1	0	1	1
Paraphaeosphaeria	1	1	1	0	1	1	1	1	1
Paraphelidium	0	0	0	0	0	1	0	1	0
Paraphoma	1	0	0	0	1	1	1	1	1
Parasarocladium	1	1	1	1	1	1	0	1	1
Parasitella	0	0	0	0	0	0	1	0	0
Parasola	1	0	0	1	0	0	0	0	0
Paratricharina	0	0	0	0	0	1	0	0	0
Paurocotylis	0	0	1	0	0	0	0	0	0
Paxillus	0	0	0	0	0	1	0	0	0
Pectenia	1	0	1	0	1	0	1	1	0
Penicillium	1	1	1	0	1	1	0	1	1
Periconia	1	1	1	1	1	1	1	1	1
Petriella	0	1	0	0	0	0	0	0	0
Peziza	1	1	0	1	0	0	1	1	0
Pezizaceae_gen_Incertae_sedis	1	0	1	0	1	1	0	0	1
Pezizales_gen_Incertae_sedis	1	0	0	1	0	0	0	0	0
Phaeosphaeria	0	0	0	0	0	1	0	1	0
Phaeotremella	0	0	0	0	0	1	0	0	0
Phallus	1	0	0	1	0	1	0	1	1
Phialophora	0	1	0	1	0	1	0	1	0
Phlegmacium	0	0	0	0	1	0	0	0	0
Phlyctis	1	0	0	0	1	0	0	0	1
Pholiota	0	1	0	1	1	1	0	0	1
Phoma	0	0	0	0	1	0	0	0	0
Piptocephalidaceae_gen_Incertae_sedis	1	0	1	0	1	0	0	0	1
Pleosporaceae_gen_Incertae_sedis	0	0	1	0	1	0	1	1	0
Pleotrichocladium	1	1	1	1	1	1	1	1	1
Pleuroascaceae_gen_Incertae_sedis	0	0	0	0	0	1	1	0	0
Pleurocatena	1	1	0	0	0	0	1	0	0
Pochonia	0	0	1	0	0	1	1	0	1
Podila	1	1	1	1	1	1	1	1	1
Podospora	1	1	0	1	1	1	1	1	1
Polylobatispora	0	0	1	0	1	0	0	1	1
Polyphilus	1	1	1	0	1	0	1	0	1
Polyporales_gen_Incertae_sedis	1	1	1	1	0	1	1	0	1
Postia	0	0	0	0	0	1	1	0	0
Powellomycetaceae_gen_Incertae_sedis	1	0	0	0	0	0	0	0	0
Preussia	1	1	1	1	1	1	1	1	1
Protomyces	0	0	0	0	0	0	0	1	1
Psathyrella	1	1	1	1	1	1	1	0	1
Pseudallescheria	0	1	0	0	0	0	1	0	0
Pseudeurotium	1	1	1	1	1	1	1	1	1
Pseudoarthrographis	0	1	0	0	0	0	0	0	0
Pseudocosmospora	0	0	1	0	0	1	1	0	0
Pseudoechria	1	1	1	1	1	1	1	1	1
Pseudogymnoascus	1	1	1	1	1	1	1	1	1
Pseudolachnella	1	0	0	0	1	0	0	0	0
Pseudorhypophila	1	0	0	1	0	0	0	0	0
Pseudosigmoidea	1	0	0	0	0	0	0	1	1
Pulvinulaceae_gen_Incertae_sedis	0	0	0	1	0	0	0	0	0
Pyrenochaeta	0	0	0	0	1	0	1	1	0
Pyrenochaetopsis	1	1	0	1	1	1	1	1	1
Pyronemataceae_gen_Incertae_sedis	0	0	1	1	1	1	1	0	0
Pyxidiophora	0	1	1	1	1	0	0	0	1
Pyxidiophoraceae_gen_Incertae_sedis	0	1	0	0	0	0	0	0	0
Pyxidiophorales_gen_Incertae_sedis	1	0	0	1	1	1	1	1	0
Ramicandelaber	1	1	1	0	1	1	1	1	1
Ramophialophora	0	1	0	1	0	0	0	0	1
Remersonia	0	1	0	0	0	0	0	0	0
Rhexocercosporidium	1	0	0	0	0	0	0	0	0
Rhinocladiella	0	0	0	0	1	0	0	1	0
Rhizophagus	1	0	0	0	0	1	1	0	1
Rhizophlyctis	0	0	1	0	1	0	0	0	0
Rhizophydiales_gen_Incertae_sedis	0	1	0	0	0	1	0	0	0
Rhizophydium	0	0	0	0	0	1	1	0	0
Rhizopus	0	0	0	0	0	1	0	0	1
Rhodocybe	0	0	0	0	0	1	0	0	0
Rhodotorula	1	0	0	0	1	0	0	1	1
Rhynchogastrema	0	0	1	0	1	0	0	0	0
Rosellinia	0	0	1	0	1	0	1	0	0
Roussoellaceae_gen_Incertae_sedis	0	0	0	0	0	1	0	0	0
Rozellomycota_gen_Incertae_sedis	1	1	1	1	1	1	1	1	1
Russula	0	0	0	0	1	0	0	0	0
Saccharomyces	0	0	0	0	0	1	0	0	0
Saccharomycetales_gen_Incertae_sedis	1	1	1	1	0	1	1	0	1
Sagenomella	0	0	0	0	0	1	0	0	0
Saitozyma	1	1	1	1	1	1	1	1	1
Sareales_gen_Incertae_sedis	0	0	0	0	1	0	0	1	0
Schizoporaceae_gen_Incertae_sedis	0	0	0	0	0	1	0	1	1
Schizothecium	1	1	1	1	1	1	1	1	1
Schwanniomyces	0	0	0	0	0	0	0	1	0
Sclerococcales_gen_Incertae_sedis	0	0	0	0	0	0	0	1	0
Sclerococcum	0	0	0	0	0	0	1	0	0
Scleroderma	0	0	0	0	0	1	0	0	0
Scleropezicula	1	0	0	0	0	0	1	0	0
Sclerostagonospora	1	1	1	0	1	1	1	1	1
Scolecobasidium	0	0	0	0	1	0	0	1	0
Scutellinia	1	1	1	1	1	1	1	1	1
Scytalidium	1	0	1	1	0	1	0	1	0
Septoria	1	0	0	0	0	0	0	0	1
Serendipita	1	1	1	0	1	1	1	0	1
Serpula	0	0	0	0	1	0	0	0	0
Simocybe	0	0	0	0	0	0	1	0	0
Sistotrema	0	0	0	0	0	0	0	1	0
Slooffia	0	1	0	0	1	1	1	1	0
Slopeiomyces	0	0	0	0	0	0	0	0	1
Solicoccozyma	1	1	1	1	1	1	1	1	1
Sphaerobolus	0	0	0	0	1	0	0	0	0
Sphaerodes	0	0	0	0	1	1	0	0	0
Sphaerostilbella	0	0	0	0	0	0	1	0	1
Spiculogloeales_gen_Incertae_sedis	0	0	0	0	0	1	0	0	0
Spiromastix	0	0	0	0	1	0	0	0	0
Spizellomycetales_gen_Incertae_sedis	0	0	0	1	1	0	0	0	0
Sporidesmiella	1	1	1	1	1	1	1	1	1
Sporidiobolales_gen_Incertae_sedis	1	1	1	0	1	1	1	0	1
Sporobolomyces	1	1	1	1	1	1	1	0	1
Sporormia	0	0	0	0	0	1	0	0	0
Sporormiella	0	0	0	0	1	0	0	0	0
Sporothrix	1	0	1	0	1	0	1	0	0
Stachybotrys	1	0	1	1	1	0	1	1	1
Stagonospora	1	0	0	0	0	0	1	0	0
Stephanonectria	0	0	1	0	0	0	0	0	0
Stephanospora	0	0	0	0	0	1	0	0	0
Stropharia	0	0	0	0	0	0	0	0	1
Suillus	1	0	0	0	0	1	0	0	0
Symmetrospora	1	0	0	0	0	0	0	0	1
Syncephalis	1	1	1	1	1	1	1	1	1
Talaromyces	1	1	0	1	1	1	1	1	0
Tausonia	1	1	1	1	1	1	0	1	1
Tetracladium	1	1	1	1	1	1	1	1	1
Tetragoniomyces	0	1	1	1	1	1	1	1	1
Tetragoniomycetaceae_gen_Incertae_sedis	1	0	1	0	1	1	1	1	1
Tetrapisispora	0	1	0	0	0	0	0	0	0
Thanatephorus	1	0	1	0	0	0	1	0	0
Thelebolaceae_gen_Incertae_sedis	0	1	1	0	0	0	0	0	1
Thelebolus	0	1	1	0	0	1	0	0	0
Thelephora	1	0	0	0	0	0	1	0	0
Thelonectria	1	1	1	1	1	1	1	1	1
Thermomyces	0	1	0	1	0	1	1	1	0
Tolypocladium	1	0	1	0	1	1	0	0	1
Tomentella	0	0	0	0	0	1	1	1	0
Torula	1	0	1	0	0	0	1	0	1
Trechispora	0	0	0	0	0	1	0	0	1
Trechisporales_gen_Incertae_sedis	0	0	0	1	1	0	0	1	0
Trematosphaeria	0	0	0	0	0	1	0	0	0
Tremella	0	0	0	0	1	0	1	0	0
Tremellales_gen_Incertae_sedis	0	0	1	0	0	1	1	1	1
Tremellodendropsidales_gen_Incertae_sedis	0	0	0	0	0	0	0	0	1
Tremellomycetes_gen_Incertae_sedis	0	1	0	0	1	0	0	0	0
Triangularia	1	1	0	1	0	0	1	1	0
Tricellula	0	0	1	0	0	0	1	0	0
Trichoderma	1	1	1	1	1	1	1	1	1
Tricholoma	0	0	0	0	1	0	0	0	0
Tricholomopsis	0	0	0	0	1	0	0	0	0
Trichophaeopsis	0	0	1	0	0	1	0	0	0
Trichophyton	1	1	0	1	0	1	1	0	0
Trichosporon	0	1	0	1	0	1	1	0	0
Trichosporonales_gen_Incertae_sedis	1	1	0	1	1	0	0	1	1
Tricladium	0	0	0	0	0	1	0	0	0
Trimmatostroma	1	0	1	0	1	0	1	0	0
Triscelophorus	1	1	0	1	1	1	1	1	1
Truncatella	1	1	1	1	1	1	0	1	1
Tubeufiaceae_gen_Incertae_sedis	1	0	0	0	1	0	0	0	1
Tylospora	0	1	0	0	0	0	1	0	0
Typhula	1	0	0	0	1	0	0	0	0
Tyrannosorus	1	0	0	0	0	0	0	0	1
Udeniozyma	1	1	1	1	1	1	1	1	0
Umbelopsis	0	0	0	0	1	0	0	0	0
Uncobasidium	0	0	1	0	0	0	1	0	0
Uredinophila	0	0	0	0	1	0	1	0	0
Ustilentyloma	0	0	0	0	0	1	0	0	0
Valsonectria	0	0	0	0	1	1	0	0	0
Variocladium	1	0	0	0	0	0	0	0	0
Vermispora	0	0	0	0	0	1	0	0	1
Verticillium	0	0	0	0	0	0	0	1	1
Vishniacozyma	1	1	1	1	1	1	0	0	1
Volutella	1	1	1	0	0	1	1	1	0
Wallemia	0	0	0	1	0	0	0	0	0
Westerdykella	0	1	0	0	0	1	0	0	1
Wickerhamomyces	0	0	0	0	0	1	0	0	0
Xylodon	0	0	1	1	1	1	1	1	1
Zopfiella	1	0	0	0	0	0	0	0	0
Zymoseptoria	0	1	0	0	0	0	0	0	0
